# Supplementary material for: Constitutive RLI Armoring Enhances CAR-NK Cell Effector Functions but Causes Lethal Toxicity In Vivo
Source: Int J Mol Sci. 2026 Apr 16;27(8):3554. doi: 10.3390/ijms27083554 (PMC13116091; doi:10.3390/ijms27083554)
Supplement: Supplementary file 1 [file ijms-27-03554-s001.zip]

Archive with 1 entries (1 files):
- ijms-4212200-supplementary.pdf
